# Supplementary material for: The Role of Erythrocyte Membrane Protein Band 4.1-like 3 in Idiopathic Pulmonary Fibrosis
Source: Int J Mol Sci. 2023 Jun 15;24(12):10182. doi: 10.3390/ijms241210182 (PMC10298908; doi:10.3390/ijms241210182)
Supplement: Supplementary file 1 [file ijms-24-10182-s001.zip]

Archive with 1 entries (1 files):
- ijms-2413057-supplementary.pdf
